# Supplementary material for: Alleged Malpractice in Orthopedic Surgery in The Netherlands: Lessons Learned from Medical Disciplinary Jurisprudence
Source: Healthcare (Basel). 2023 Dec 7;11(24):3111. doi: 10.3390/healthcare11243111 (PMC10742425; doi:10.3390/healthcare11243111)
Supplement: Supplementary file 1 [file healthcare-11-03111-s001.zip]

Archive with 1 entries (1 files):
- healthcare-2700613-supplementary.pdf
